# Supplementary material for: Exploiting horizontal pleiotropy to search for causal pathways within a Mendelian randomization framework
Source: Nat Commun. 2020 Feb 21;11:1010. doi: 10.1038/s41467-020-14452-4 (PMC7035387; doi:10.1038/s41467-020-14452-4)
Supplement: Supplementary file 2 — Supplementary Data 1 [file 41467_2020_14452_MOESM2_ESM.xlsx]

## Sheet: Supplementary Table 2
Supplementary Table 2. MR of candidate traits on each outcome.
Exposure	Outcome	Method	N SNPs	Beta (95% CI)	SE	P value
Empirical analysis 1. Systolic blood pressure (mmHg) and coronary heart disease (log odds)
Birth weight of first child (Pounds)	Coronary heart disease	Inverse variance weighted	40	-0.312 (-0.498, -0.126)	0.0947064	0.000987161
		MR Egger	40	-0.243 (-0.920, 0.434)	0.345521	0.486345
		Intercept	40	-0.003 (-0.028, 0.023)	0.013	0.836261
		Weighted median	40	-0.214 (-0.371, -0.056)	0.0804973	0.00795499
		Weighted mode	40	-0.200 (-0.490, 0.090)	0.147932	0.184013
Standing height (cm)	Coronary heart disease	Inverse variance weighted	577	-0.208 (-0.264, -0.152)	0.0286281	3.85057e-13
		MR Egger	577	-0.151 (-0.275, -0.028)	0.0629853	0.0166099
		Intercept	577	-0.001 (-0.004, 0.001)	0.001	0.313874
		Weighted median	577	-0.204 (-0.286, -0.123)	0.0415651	9.13363e-07
		Weighted mode	577	-0.133 (-0.294, 0.029)	0.0824028	0.107476
LDL cholesterol (mg/dL)	Coronary heart disease	Inverse variance weighted	78	0.393 (0.290, 0.497)	0.0528715	1.03542e-13
		MR Egger	78	0.484 (0.325, 0.644)	0.0813453	7.6569e-08
		Intercept	78	-0.007 (-0.017, 0.002)	0.005	0.147456
		Weighted median	78	0.401 (0.312, 0.491)	0.045567	1.29915e-18
		Weighted mode	78	0.543 (0.406, 0.679)	0.0695039	2.39566e-11
HDL cholesterol (mg/dL)	Coronary heart disease	Inverse variance weighted	86	-0.172 (-0.288, -0.055)	0.05944	0.00390788
		MR Egger	86	0.112 (-0.096, 0.319)	0.10603	0.295675
		Intercept	86	-0.015 (-0.025, -0.006)	0.005	0.0022212
		Weighted median	86	-0.059 (-0.174, 0.055)	0.0585589	0.311335
		Weighted mode	86	-0.004 (-0.113, 0.105)	0.0555792	0.937766
Total cholesterol (mg/dL)	Coronary heart disease	Inverse variance weighted	86	0.378 (0.271, 0.484)	0.377643	0.0544366
		MR Egger	86	0.527 (0.348, 0.706)	0.526913	0.091506
		Intercept	86	-0.010 (-0.020, 0.000)	0.005	0.0475871
		Weighted median	86	0.377 (0.289, 0.466)	0.377415	0.0451923
		Weighted mode	86	0.440 (0.334, 0.546)	0.440053	0.0541801
Treatment/medication code: ibuprofen	Coronary heart disease	Inverse variance weighted	2	-16.726 (-37.262, 3.811)	10.4779	0.110429
Empirical analysis 2. Urate (mg/dl) and coronary heart disease (log odds)
Birth weight (Pounds)	Coronary heart disease	Inverse variance weighted	83	-0.369 (-0.500, -0.237)	0.0671276	3.93693e-08
		MR Egger	83	-0.154 (-0.560, 0.253)	0.207333	0.461018
		Intercept	83	-0.006(-0.017, 0.005)	0.006	0.275937
		Weighted median	83	-0.269 (-0.409, -0.128)	0.0717339	0.000178786
		Weighted mode	83	-0.197 (-0.453, 0.059)	0.130528	0.135091
Comparative height size at age 10 (cm)	Coronary heart disease	Inverse variance weighted	357	-0.248 (-0.342, -0.154)	0.0480055	2.40267e-07
		MR Egger	357	-0.205 (-0.443, 0.034)	0.12168	0.093038
		Intercept	357	-0.001(-0.005, 0.003)	0.002	0.70051
		Weighted median	357	-0.241 (-0.361, -0.121)	0.0611551	7.95111e-05
		Weighted mode	357	-0.308 (-0.578, -0.037)	0.138167	0.0266333
Hip circumference (cm)	Coronary heart disease	MR Egger	275	0.131 (0.030, 0.231)	0.0512373	0.0106902
		Weighted median	275	0.406 (0.108, 0.704)	0.151924	0.00801027
		Intercept	275	-0.006(-0.012, 0.000)	0.003	0.0556675
		Inverse variance weighted	275	0.178 (0.066, 0.291)	0.0574482	0.0018895
		Simple mode	275	0.300 (0.043, 0.558)	0.131606	0.0231795
Impedance of arm (left)	Coronary heart disease	Inverse variance weighted	305	-0.263 (-0.380, -0.145)	0.0598697	1.1352e-05
		MR Egger	305	-0.706 (-1.057, -0.354)	0.179285	0.000102553
		Intercept	305	0.007 (0.002, 0.012)	0.003	0.00928512
		Weighted median	305	-0.246 (-0.385, -0.107)	0.0709504	0.000515805
		Weighted mode	305	-0.204 (-0.738, 0.330)	0.272372	0.453974
Non-cancer illness code self-reported: hypothyroidism/myxoedema	Coronary heart disease	Inverse variance weighted	77	0.847 (0.211, 1.483)	0.32458	0.00907737
		MR Egger	77	1.21 (-0.266, 2.686)	0.753028	0.11237
		Intercept	77	-0.002 (-0.01, 0.005)	0.004	0.59451
		Weighted median	77	0.831 (0.021, 1.642)	0.413483	0.0444029
		Weighted mode	77	1.026 (-0.170, 2.222)	0.610197	0.0968173
Past tobacco smoking	Coronary heart disease	Inverse variance weighted	41	-0.265 (-0.500, -0.029)	0.12027	0.0278554
		MR Egger	41	0.149 (-1.030, 1.329)	0.601839	0.805621
		Intercept	41	-0.010 (-0.036, 0.017)	0.014	0.487093
		Weighted median	41	-0.272 (-0.504, -0.039)	0.118599	0.0220232
		Weighted mode	41	-0.289 (-0.689, 0.111)	0.204086	0.164548
Treatment/medication code: levothyroxine sodium	Coronary heart disease	Inverse variance weighted	51	1.231 (0.270, 2.191)	0.490013	0.0120127
		MR Egger	51	1.654 (-0.738, 4.046)	1.22052	0.181632
		Intercept	51	-0.002 (-0.013, 0.009)	0.006	0.706291
		Weighted median	51	0.961 (-0.125, 2.047)	0.554185	0.082822
		Weighted mode	51	1.300 (-0.307, 2.907)	0.819859	0.119161
Waist circumference (cm)	Coronary heart disease	Inverse variance weighted	218	0.458 (0.352, 0.563)	0.0537807	1.7203e-17
		MR Egger	218	0.615 (0.285, 0.945)	0.168349	0.000322327
		Intercept	218	-0.003 (-0.009, 0.003)	0.003	0.324105
		Weighted median	218	0.518 (0.364, 0.673)	0.0788724	4.96917e-11
		Weighted mode	218	0.482 (0.187, 0.778)	0.150716	0.00158237
Empirical analysis 3. Sleep duration (hour/night) and schizophrenia (log odds)
Non-cancer illness code self-reported: malabsorption/coeliac disease	Schizophrenia	Inverse variance weighted	11	-8.401 (-12.842, -3.961)	2.26559	0.000208667
		MR Egger	11	-13.448 (-22.514, -4.382)	4.62551	0.0173879
		Intercept	11	0.012 (-0.007, 0.032)	0.01	0.245256
		Weighted median	11	-9.798 (-15.171, -4.426)	2.74112	0.000350813
		Weighted mode	11	-10.922 (-16.833, -5.011)	3.01593	0.00467873
Impedance of leg (left)	Schizophrenia	Inverse variance weighted	282	0.179 (0.047, 0.311)	0.0673742	0.00794908
		MR Egger	282	0.001 (-0.369, 0.370)	0.188577	0.997219
		Intercept	282	0.004 (-0.004, 0.011)	0.004	0.312619
		Weighted median	282	0.110 (-0.029, 0.249)	0.0709288	0.120272
		Weighted mode	282	0.088 (-0.195, 0.371)	0.144316	0.543506
Prospective memory result	Schizophrenia	Inverse variance weighted	2	4.493 (1.851, 7.135)	1.34774	0.000856785
Empirical analysis 4. Years of schooling (years) and body mass index (kg/m2)
Alcohol intake frequency	Body mass index	Inverse variance weighted	31	0.347 (0.065, 0.628)	0.143572	0.0156981
		MR Egger	31	-0.507 (-1.607, 0.593)	0.561166	0.373713
		Intercept	31	0.023(-0.006, 0.053)	0.015	0.12694
		Weighted median	31	0.107 (0.003, 0.210)	0.0526856	0.0427303
		Weighted mode	31	0.102 (-0.157, 0.361)	0.132061	0.447164
Usual walking pace	Body mass index	Inverse variance weighted	22	-1.595 (-2.364, -0.825)	0.392612	4.87833e-05
		MR Egger	22	-1.819 (-5.331, 1.693)	1.79184	0.322278
		Intercept	22	0.002(-0.034, 0.038)	0.018	0.899214
		Weighted median	22	-0.702 (-1.016, -0.388)	0.160263	1.17656e-05
		Weighted mode	22	-0.514 (-0.881, -0.146)	0.187338	0.012233
SNP, single nucleotide polymorphism; N SNPs, number of SNPs; SE, Standard error; VLDL, very low-density lipoprotein; HDLC, high density lipoprotein cholesterol; LDLC, low density lipoprotein cholesterol; CI, confidence interval.
The number of SNPs used for two sample MR analysis of candidate traits on the outcome. The results were presented as IVW beta coefficient (95% CI), derived from two sample MR analyses.
