# Supplementary material for: Exploiting horizontal pleiotropy to search for causal pathways within a Mendelian randomization framework
Source: Nat Commun. 2020 Feb 21;11:1010. doi: 10.1038/s41467-020-14452-4 (PMC7035387; doi:10.1038/s41467-020-14452-4)
Supplement: Supplementary file 3 — Supplementary Data 2 [file 41467_2020_14452_MOESM3_ESM.xlsx]

## Sheet: Supplementary Table 5
Supplementary Table 5. Proportion of unbiased estimates and AUROC value across different scenarios and methods.
Scenario	Proportion of variants that are pleiotropic	Raw	Removed (Detected candidates)	Removed (Detected outliers)	MVMR (All variants)	MVMR (Outliers)	Adjusted (All variants)	Adjusted (Outliers)
The proportion of unbiased effect estimates of X on Y
Genetic confounder	0	0	0.75089	0.176157	0.898361	0.888889	0.406557	0.759463
	0.2	0	0.66632	0.11816	0.894355	0.911537	0.45112	0.765071
	0.4	0	0.657653	0.0495869	0.905188	0.902093	0.585612	0.722894
	0.6	0	0.641036	0.0335054	0.907419	0.910132	0.479292	0.785965
	0.8	0	0.498248	0.00387382	0.913661	0.904796	0.386032	0.729663
Balanced horizontal pleiotropy	0	0.987131	0.906113	0.73735	0.916035	0.923709	0.88863	0.91608
	0.2	0.985819	0.91366	0.742649	0.909359	0.889806	0.892496	0.905489
	0.4	0.980718	0.934646	0.756647	0.908762	0.865109	0.918006	0.905289
	0.6	0.983057	0.954121	0.753093	0.9074	0.809015	0.925996	0.902215
	0.8	0.982191	0.969059	0.72531	0.902351	0.726557	0.932369	0.901575
Directional horizontal pleiotropy	0	0.95647	0.896358	0.644359	0.919096	0.891509	0.897085	0.892099
	0.2	0.799668	0.902844	0.442599	0.912047	0.829611	0.897874	0.89206
	0.4	0.466318	0.883973	0.230645	0.902932	0.566762	0.882726	0.829318
	0.6	0.168006	0.819939	0.072522	0.90596	0.235049	0.889706	0.672218
	0.8	0.0348921	0.707554	0.0165468	0.909971	0.0494228	0.835007	0.427489
Complete mediation	0.0333333	0.920904	0.843862	0.737031	0.0251256	0.190126	0.557789	0.746849
	0.333333	0.912	0.809	0.7355	0.015	0.018	0.364	0.662
	0.666667	0.901	0.729	0.691	0.017	0.02	0.222	0.554
	0.833333	0.8999	0.688689	0.688188	0.021021	0.018018	0.146146	0.510511
Partial mediation	0.0333333	0.926992	0.855527	0.765039	0.026026	0.205074	0.535536	0.751586
	0.333333	0.9095	0.809	0.7435	0.005	0.008	0.361	0.679
	0.666667	0.9055	0.708	0.7275	0.016	0.007	0.172	0.547
	0.833333	0.896	0.659	0.682	0.014	0.007	0.128	0.471
The sensitivity and specificity of the analysis represented by the the are under the receiving operating curve (AUROC)
Genetic confounder	0	0.897688	0.960069	0.715214	0.996727	0.997334	0.887405	0.921927
	0.2	0.826305	0.890355	0.686271	0.99834	0.998941	0.831289	0.940275
	0.4	0.807298	0.870513	0.637083	0.998456	0.998574	0.817828	0.960978
	0.6	0.785683	0.793996	0.598907	0.998566	0.998931	0.694496	0.933532
	0.8	0.928732	0.67029	0.613094	0.998305	0.998071	0.487063	0.93853
Balanced horizontal pleiotropy	0	0.709773	0.999202	0.956884	0.999233	0.99958	0.999829	0.999642
	0.2	0.728987	0.997902	0.940831	0.997732	0.997371	0.99921	0.998352
	0.4	0.726677	0.99512	0.914938	0.996183	0.993261	0.99861	0.997364
	0.6	0.723167	0.986984	0.851488	0.992939	0.974104	0.996213	0.995092
	0.8	0.710825	0.970109	0.774012	0.985647	0.936991	0.993306	0.991188
Directional horizontal pleiotropy	0	0.971727	0.999518	0.993348	0.998712	0.998927	0.999935	0.999798
	0.2	0.958563	0.998505	0.962425	0.998488	0.995867	0.999085	0.999006
	0.4	0.958432	0.9957	0.870273	0.996758	0.981445	0.997458	0.999346
	0.6	0.95987	0.984281	0.778675	0.994017	0.949406	0.996884	0.997452
	0.8	0.948798	0.938642	0.711174	0.98949	0.920359	0.995944	0.995875
Complete mediation	0.0333333	0.826656	0.996918	0.996405	0.544221	0.621849	0.98392	0.992647
	0.333333	0.84875	0.99025	0.99825	0.5335	0.5345	0.96	0.995
	0.666667	0.84	0.97075	0.99575	0.527	0.5325	0.92	0.98
	0.833333	0.843343	0.954454	0.994745	0.525526	0.527027	0.882382	0.973473
Partial mediation	0.0333333	0.988689	0.997686	0.998201	0.993994	0.996829	0.997497	0.997357
	0.333333	0.991	0.998	0.99925	0.984	0.983	0.998	0.9985
	0.666667	0.992	0.993	0.99875	0.974	0.9785	0.997	0.9985
	0.833333	0.99275	0.9875	0.99825	0.961	0.9775	0.9955	0.9985
The top panel of the table presents the proportion of simulations that lead to unbiased effect estimates of X on Y. The bottom panel of the table presents the ability (proportion) of the method to distinguish between simulations in which the causal effect of x on y is either null or not null.
'Raw’ = IVW random effects estimates applied to all detected instruments; ‘Removed’ = either all outliers are removed, or only outliers detected to associate with a candidate trait; ‘MVMR’ = multivariable MR using either candidate traits detected to associate with any instrument or using only candidate traits associated with outlier instruments; ‘Adjusted’ = Adjusting SNP-outcome associations for…
